# Supplementary material for: Risk Assessment of Micropollutants for Human and Environmental Health: Alignment with the Urban Wastewater Treatment Directive in Southeastern Spain
Source: Toxics. 2025 Apr 4;13(4):275. doi: 10.3390/toxics13040275 (PMC12030910; doi:10.3390/toxics13040275)
Supplement: Supplementary file 1 [file toxics-13-00275-s001.zip]

Archive with 1 entries (1 files):
- toxics-3504752-supplementary.xlsx
