# Supplementary material for: Risk Assessment of Micropollutants for Human and Environmental Health: Alignment with the Urban Wastewater Treatment Directive in Southeastern Spain
Source: Toxics. 2025 Apr 4;13(4):275. doi: 10.3390/toxics13040275 (PMC12030910; doi:10.3390/toxics13040275)
Supplement: Supplementary file 1 [file toxics-13-00275-s001.zip › toxics-3504752-supplementary.xlsx]

## Sheet: Table_S1
Risk Assessment of Micropollutants for Human and Environ-mental Health: Alignment with the Urban Wastewater Treat-ment Directive in Southeastern Spain. Authors: Lissette Díaz-Gamboa 1, Agustín Lahora 2, Sofía Martínez-López 3, Luis Miguel Ayuso-García 3 and Isabel Martí-nez-Alcalá 1 *. 1. Research Department, Universidad Católica de Murcia (UCAM), Av. de los Jerónimos, 135, 30107 Murcia, Spain; p…
Table S1. Description of Sampling Points for Micropollutant Analysis in the Region of Murcia, Spain.
Sample Type	Description	X (UTM Zone 30N WGS84)	Y (UTM Zone 30N WGS84)	Sampling Period
Reclaimed Water	Effluent from the Cabezo Beaza Wastewater Treatment Plant	680853	4167004	September 2022 - June 2024
Surface Water	Rambla del Albujón	688525	4176489	September 2021 - July 2024
Groundwater	Groundwater well	685013	4175925	January 2023 - July 2024

## Sheet: Table_S2
Table S2. Data for methylbenzotriazole and its derivatives, 4-methylbenzotriazole and 5-methylbenzotriazole, from samples of reclaimed water, surface water, and groundwater.
Chemical group	Compound	Reclaimed water (µg/L)		Surface water (µg/L)		Groundwater (µg/L)
		Mean	Max	Mean	Max	Mean	Max
Category 2	Methylbenzotriazole	0.702 ± 0.218	1.08	0.192 ± 0.092	0.26	0.276 ± 0.601	1.64
	4-methylbenzotriazole	0.303 ± 0.117	0.52	0.108 ± 0.053	0.16	0.130 ± 0.286	0.77
	5-methylbenzotriazole	0.398 ± 0.102	0.56	0.084 ± 0.040	0.12	0.146 ± 0.304	0.87
	Analytical Quality Parameters
Chemical group	Compund	LOQ (µg/L)		LOQ: Limit of Quatification
	Amisulpride	0.01
Category 1	Carbamazepine	0.01
	Citalopram	0.01
	Clarithromycin	0.01
	Diclofenac	0.01
	Hydrochlorothiazide	0.01
	Metoprolol	0.01
	Venlafaxine	0.006
Category 2	Benzotriazole	0.01
	Candesartan	0.01
	Irbesartan	0.01
	Methylbenzotriazole 4-methylbenzotriazole 5-methylbenzotriazole	0.02

## Sheet: Table_S3
Table S3. Acceptable Daily Intake (ADI), Drinking Water Equivalent Level (DWEL) values, and Human Risk Quotient (HRQ) calculated for three different age groups of the twelve studied micropollutants, based on their maximum concentrations.
Approach A
Chemical groups	Compound	ADI Human (acceptable daily intakes (µg/kg/day)	DWEL (µg/L)			HRQ_Reclaimed water			HRQ_Surface water			HRQ_Groundwater
			1–2 years	16–21 years	>21 years	1–2 years	16–21 years	>21 years	1–2 years	16–21 years	>21 years	1–2 years	16–21 years	>21 years
Category 1	Amisulpride	1020	14436.1	38465.6	29943	1.80104e-06	6.75928e-07	8.68317e-07	3.60208e-06	1.35186e-06	1.73663e-06	-	-	-
	Carbamazepine	0.34	4.81204	12.8219	9.981	0.035328	0.0132586	0.0170324	0.0162093	0.00608335	0.00781485	-	-	-
	Citalopram	0.00077	0.0108979	0.0290378	0.022604	13.7642	5.16568	6.63599	-	-	-	-	-	-
	Clarithromycin	1230	17408.3	46385	36107.7	3.44664e-06	1.29352e-06	1.66169e-06	1.14888e-06	4.31174e-07	5.53898e-07	-	-	-
	Diclofenac	67	948.255	2526.66	1966.84	0.000379645	0.00014248	0.000183034	8.43655e-05	3.16623e-05	4.06743e-05	7.38198e-05	2.77045e-05	3.559e-05
	Hydrochlorothiazide	25	353.827	942.785	733.897	0.00282624	0.00106069	0.00136259	0.000763086	0.000286386	0.000367899	-	-	-
	Metoprolol	1050	14860.7	39597	30823.7	1.34583e-06	5.05089e-07	6.48852e-07	-	-	-	-	-	-
	Venlafaxine	5.4	76.4265	203.642	158.522	0.0170098	0.00638377	0.00820077	0.00115143	0.000432132	0.000555129	-	-	-
Category 2	Benzotriazole	1900	26890.8	71651.7	55776.2	9.66873e-05	3.62867e-05	4.66149e-05	1.19e-05	4.46605e-06	5.73722e-06	2.97499e-06	1.11651e-06	1.4343e-06
	Candesartan	2000	28306.1	75422.8	58711.7	8.47873e-05	3.18206e-05	4.08777e-05	9.89185e-05	3.71241e-05	4.76906e-05	7.41889e-06	2.7843e-06	3.5768e-06
	Irbesartan	0.096	1.35869	3.62029	2.81816	1.104	0.414331	0.532261	0.471041	0.176781	0.227098	0.033856	0.0127061	0.0163227
	Methylbenzotriazole	300	4245.92	11313.4	8806.76	0.000254362	9.54619e-05	0.000122633	6.12353e-05	2.29816e-05	2.95228e-05	0.000386253	0.000144961	0.000186221
	4-methylbenzotriazole	29.6	418.931	1116.26	868.934	0.00124126	0.000465842	0.000598435	0.000381925	0.000143336	0.000184134	0.00183801	0.000689805	0.000886143
	5-methylbenzotriazole	262	3708.1	9880.39	7691.24	0.000151021	5.66779e-05	7.28101e-05	3.23616e-05	1.21453e-05	1.56022e-05	0.000234621	8.80532e-05	0.000113116
Approach B
Chemical groups	Compound	ADI Human (acceptable daily intakes (µg/kg/day)	Guideline Value (µg/L)			HRQ_Reclaimed water			HRQ_Surface water			HRQ_Groundwater
			1–2 years	16–21 years	>21 years	1–2 years	16–21 years	>21 years	1–2 years	16–21 years	>21 years	1–2 years	16–21 years	>21 years
Category 1	Amisulpride	1020	58140	365160	403410	4.47196e-07	7.12017e-08	6.44506e-08	8.94393e-07	1.42403e-07	1.28901e-07	-	-	-
	Carbamazepine	0.34	19.38	121.72	134.47	0.00877193	0.00139665	0.00126422	0.00402477	0.000640815	0.000580055	-	-	-
	Citalopram	0.00077	0.04389	0.27566	0.304535	3.41763	0.544149	0.492554	-	-	-	-	-	-
	Clarithromycin	1230	70110	440340	486465	8.55798e-07	1.36258e-07	1.23339e-07	2.85266e-07	4.54194e-08	4.11129e-08	-	-	-
	Diclofenac	67	3819	23986	26498.5	9.42655e-05	1.50088e-05	1.35857e-05	2.09479e-05	3.33528e-06	3.01904e-06	1.83294e-05	2.91837e-06	2.64166e-06
	Hydrochlorothiazide	25	1425	8950	9887.5	0.000701754	0.000111732	0.000101138	0.000189474	3.01676e-05	2.73072e-05	-	-	-
	Metoprolol	1050	59850	375900	415275	3.34169e-07	5.32056e-08	4.81609e-08	-	-	-	-	-	-
	Venlafaxine	5.4	307.8	1933.2	2135.7	0.00422352	0.00067246	0.0006087	0.0002859	4.55204e-05	4.12043e-05	-	-	-
Category 2	Benzotriazole	1900	108300	680200	751450	2.40074e-05	3.82241e-06	3.45998e-06	2.95476e-06	4.7045e-07	4.25843e-07	7.38689e-07	1.17612e-07	1.06461e-07
	Candesartan	2000	114000	716000	791000	2.10526e-05	3.35196e-06	3.03413e-06	2.45614e-05	3.91061e-06	3.53982e-06	1.84211e-06	2.93296e-07	2.65487e-07
	Irbesartan	0.096	5.472	34.368	37.968	0.274123	0.0436453	0.039507	0.116959	0.018622	0.0168563	0.00840643	0.00133845	0.00121155
	Methylbenzotriazole	300	17100	107400	118650	6.31579e-05	1.00559e-05	9.1024e-06	1.52047e-05	2.42086e-06	2.19132e-06	9.59064e-05	1.527e-05	1.38222e-05
	4-methylbenzotriazole	29.6	1687.2	10596.8	11706.8	0.000308203	4.90714e-05	4.44186e-05	9.48317e-05	1.50989e-05	1.36673e-05	0.000456377	7.26634e-05	6.57737e-05
	5-methylbenzotriazole	262	14934	93796	103621	3.74983e-05	5.9704e-06	5.40431e-06	8.03536e-06	1.27937e-06	1.15807e-06	5.82563e-05	9.27545e-06	8.39598e-06

## Sheet: Table_S4
Table S4. Predicted No-Effect Concentration (PNEC) and Environmental Risk Quotient (ERQ) for different reference organisms of the twelve studied micropollutants, based on their maximum concentrations.
Approach A and B
Chemical groups	Compound	PNEC/Guideline Value (ug/L)			ERQ_Reclaimed water			ERQ_Surface water			ERQ_Groundwater
		Fish	Daphnia	Algae	Fish	Daphnia	Algae	Fish	Daphnia	Algae	Fish	Daphnia	Algae
Category 1	Amisulpride	-	-	-	-	-	-	-	-	-	-	-	-
	Carbamazepine	35	14	34	0.00485714	0.0121429	0.005	0.000857143	0.00214286	0.000882353	-	-	-
	Citalopram	9.136	3.9	1.6	0.0164186	0.0384615	0.09375	-	-	-	-	-	-
	Clarithromycin	1000	8.16	0.04	6e-05	0.00735294	1.5	2e-05	0.00245098	0.5	-	-	-
	Diclofenac	530	22	15	0.000679245	0.0163636	0.024	0.000150943	0.00363636	0.00533333	0.000132075	0.00318182	0.00466667
	Hydrochlorothiazide	18680	8740	2920	5.35332e-05	0.000114416	0.000342466	1.4454e-05	3.08924e-05	9.24658e-05	-	-	-
	Metoprolol	0.267	63.9	73	0.0749064	0.000312989	0.000273973	-	-	-	-	-	-
	Venlafaxine	100	38	4.8	0.013	0.0342105	0.270833	0.00088	0.00231579	0.0183333	-	-	-
Category 2	Benzotriazole	46	12.8	25	0.0565217	0.203125	0.104	0.00695652	0.025	0.0128	0.00173913	0.00625	0.0032
	Candesartan	-	-	-	-	-	-	-	-	-	-	-	-
	Irbesartan	0.428537	-	-	3.50028	-	-	1.49345	-	-	0.107342	-	-
	Methylbenzotriazole	-	-	-	-	-	-	-	-	-	-	-	-
	4-methylbenzotriazole	197.53	109.24	72.96	0.00263251	0.00476016	0.00712719	0.000810004	0.00146466	0.00219298	0.00389814	0.0070487	0.0105537
	5-methylbenzotriazole	197.53	94	72.96	0.00283501	0.00595745	0.00767544	0.000607503	0.0012766	0.00164474	0.00440439	0.00925532	0.0119243
